# Supplementary material for: Participation Beyond Compliance: Who Tried to Influence Other People's Vaccination Behaviour During the COVID‐19 Crisis?
Source: Sociol Health Illn. 2026 Mar 8;48(3):e70170. doi: 10.1111/1467-9566.70170 (PMC12967758; doi:10.1111/1467-9566.70170)
Supplement: Supplementary file 1 — Supporting Information S1 [file SHIL-48-0-s001.xlsx]

## Sheet: Suptable1composition
Supplementary table 1: Sample composition, comparison with INSEE census data (2021)
	Sample		Insee*
	(n=4 004)
	n	%	%
Age
18-24	401	10.0	10.3
25-34	543	13.6	14.6
35-49	894	22.3	24.1
50-64	1033	25.8	24.4
65-74	620	15.5	14.4
75+	513	12.8	12.2
Gender
Men	1877	46.9	47.6
Women	2127	53.1	52.4
Region
Alsace	355	8.9	8.6
Aquitaine	392	9.8	9.5
Auvergne	480	12.0	12.4
Bourgogne	183	4.6	4.4
Bretagne	221	5.5	5.2
Centre	167	4.2	4.0
IDF	637	15.9	18.6
Languedoc	393	9.8	9.4
NPDC	376	9.4	9.1
Normandie	214	5.3	5.1
PDL	250	6.2	5.9
Paca	336	8.4	7.9
Size of the urban area
> 2000 hbts	1114	27.8	26.5
2000 < n < 20 0000 hbts	1475	36.8	38.4
20 000 < n < 100 000 hbts	843	21.1	21.5
> 1000 000 hbts	572	14.3	13.6
Social class
Manual workers	462	11.5385	11.0
Farmers	30	0.749251	0.7
Self-employed and entrepreneurs	150	3.74625	3.6
Senior executive professionals	450	11.2388	10.7
Middle executive professionals	582	14.5355	13.8
Employees	602	15.035	14.3
Retirees	1321	32.992	33.8
Never worked and others	407	10.1648	12.1

## Sheet: Supptable 2
Supplementary table 2: Factors associated with being an opponent, multinomial regression
	Ref: opponents
	RRR	95% IC	RRR	95% IC	RRR	95% IC
	allies		versatiles		non-contributors
Age
18-24	Ref	Ref	Ref	Ref	Ref	Ref
25-34	0.90	0.51, 1.60	0.95	0.53, 1.70	1.19	0.71, 1.99
35-49	1.50	0.87, 2.59	1.11	0.63, 1.96	2.08**	1.27, 3.41
50-64	2.20**	1.24, 3.90	0.71	0.39, 1.32	2.44***	1.44, 4.11
65-74	0.70	0.26, 1.85	0.15***	0.05, 0.42	0.83	0.33, 2.08
75 and over	0.57	0.20, 1.67	0.10***	0.03, 0.32	0.91	0.33, 2.51
Gender
Male	Ref	Ref	Ref	Ref	Ref	Ref
Non-male	1.13	0.83, 1.53	0.79	0.57, 1.11	0.83	0.62, 1.10
Monthly income
1500-2000	Ref	Ref	Ref	Ref	Ref	Ref
Less than 1000	1.27	0.69, 2.36	1.05	0.55, 2.02	1.16	0.67, 2.01
1000-1500	0.83	0.50, 1.37	0.69	0.40, 1.19	0.78	0.50, 1.22
2000-3000	0.91	0.58, 1.42	0.72	0.44, 1.16	0.73	0.49, 1.10
3000-4000	1.07	0.65, 1.76	0.87	0.51, 1.49	0.91	0.58, 1.42
4000 and more	1.01	0.54, 1.90	0.94	0.48, 1.85	0.66	0.36, 1.19
Prefer Not to Answer	0.91	0.52, 1.61	0.66	0.35, 1.24	1.09	0.65, 1.83
Education
High school	Ref	Ref	Ref	Ref	Ref	Ref
No diploma	0.87	0.46, 1.67	2.88**	1.50, 5.54	1.10	0.62, 1.95
Vocational secondary	1.04	0.70, 1.55	1.50	0.98, 2.31	1.08	0.76, 1.55
High school+2	1.30	0.85, 1.99	1.11	0.70, 1.78	1.26	0.85, 1.87
High school+3	1.22	0.70, 2.10	0.58	0.31, 1.10	1.03	0.61, 1.72
High school +4 or more years	1.45	0.80, 2.62	0.82	0.42, 1.57	0.97	0.55, 1.71
Occupation
Manual workers	Ref	Ref	Ref	Ref	Ref	Ref
Farmers	3.94	0.41, 38.0	2.68	0.25, 28.6	2.76	0.31, 24.8
Self-employed and entrepreneurs	1.24	0.55, 2.78	1.99	0.87, 4.59	1.18	0.58, 2.40
Senior executive professionals	1.64	0.86, 3.11	2.05*	1.04, 4.07	1.03	0.57, 1.86
Middle executive professionals	1.64	0.96, 2.78	1.53	0.86, 2.71	1.24	0.78, 1.98
Employees	1.28	0.78, 2.11	1.23	0.72, 2.10	0.95	0.62, 1.45
Retirees	3.05*	1.29, 7.21	5.03***	2.02, 12.6	2.25*	1.00, 5.03
Never worked and others	2.47**	1.30, 4.67	2.22*	1.14, 4.35	1.85*	1.06, 3.25
Covid-19 worry
0 to 3	Ref	Ref	Ref	Ref	Ref	Ref
4-5-6	0.61*	0.42, 0.90	0.39***	0.25, 0.62	0.84	0.61, 1.17
7-8	1.93***	1.31, 2.83	1.62*	1.08, 2.44	1.04	0.72, 1.49
9-10	3.22***	1.84, 5.62	2.55**	1.41, 4.60	1.33	0.77, 2.28
Don't know	1.48	0.60, 3.66	1.95	0.77, 4.97	1.92	0.86, 4.27
Covid-19 vaccine hesitancy
Q1 (low)	Ref	Ref	Ref	Ref	Ref	Ref
Q2	0.48	0.14, 1.62	0.85	0.24, 2.99	0.70	0.20, 2.40
Q3	0.31	0.10, 0.95	0.89	0.28, 2.82	0.76	0.24, 2.37
Q4	0.03***	0.01, 0.09	0.22**	0.08, 0.63	0.23**	0.08, 0.64
Q5 (high)	0.00***	0.00, 0.01	0.03***	0.01, 0.08	0.07***	0.03, 0.20
Party identification
Center	Ref	Ref	Ref	Ref	Ref	Ref
Far left	0.93	0.49, 1.78	2.47**	1.25, 4.87	1.28	0.68, 2.41
Left	1.62	0.58, 4.49	2.43	0.83, 7.14	2.35	0.86, 6.43
Green party	1.44	0.60, 3.49	1.28	0.48, 3.41	1.88	0.79, 4.48
Right	0.89	0.38, 2.08	1.10	0.43, 2.80	1.25	0.54, 2.90
Far right	0.74	0.40, 1.35	1.22	0.63, 2.34	1.23	0.68, 2.23
No partisan proximity	0.92	0.49, 1.73	1.10	0.55, 2.19	2.03*	1.09, 3.76
Other	0.83	0.30, 2.31	2.27	0.80, 6.43	1.35	0.52, 3.53
Political trust
Q1 (low)	Ref	Ref	Ref	Ref	Ref	Ref
Q2	1.33	0.91, 1.94	1.39	0.90, 2.15	1.22	0.88, 1.68
Q3	1.78**	1.15, 2.74	1.83*	1.13, 2.95	1.54*	1.04, 2.28
Q4	2.49**	1.42, 4.37	3.17***	1.74, 5.78	2.02**	1.19, 3.43
Q5 (high)	2.28*	1.19, 4.40	5.05***	2.57, 9.95	1.84	0.97, 3.48
Political sophistication
Q1 (low)	Ref	Ref	Ref	Ref	Ref	Ref
Q2	1.09	0.72, 1.66	1.01	0.63, 1.60	0.89	0.61, 1.29
Q3	1.41	0.89, 2.23	1.66*	1.02, 2.70	0.87	0.57, 1.31
Q4	2.46***	1.49, 4.07	1.93*	1.11, 3.34	0.90	0.57, 1.43
Q5 (high)	1.60	0.95, 2.67	1.48	0.84, 2.60	0.81	0.51, 1.30
RRR = Relative Risk Ratios
*p<0.05; **p<0.01; ***p<0.001

## Sheet: Supptable 3
Supplementary table 3: Factors associated with being a versatile, multinomial regression
	Ref: versatiles
	RRR	95% IC	RRR	95% IC	RRR	95% IC
	non-contributors		allies		opponents
Age
18-24	Ref	Ref	Ref	Ref	Ref	Ref
25-34	1.26	0.81, 1.95	0.95	0.62, 1.45	1.06	0.59, 1.90
35-49	1.87**	1.23, 2.84	1.34	0.90, 2.01	0.90	0.51, 1.59
50-64	3.41***	2.16, 5.37	3.08***	2.00, 4.74	1.40	0.76, 2.59
65-74	5.60***	2.75, 11.4	4.69***	2.43, 9.05	6.79***	2.37, 19.5
75 and over	9.15***	4.24, 19.8	5.74***	2.82, 11.7	10.1***	3.15, 32.2
Gender
Male	Ref	Ref	Ref	Ref	Ref	Ref
Non-male	1.04	0.82, 1.32	1.42**	1.13, 1.77	1.26	0.90, 1.76
Monthly income
1500-2000	Ref	Ref	Ref	Ref	Ref	Ref
Less than 1000	1.10	0.69, 1.77	1.21	0.76, 1.91	0.95	0.49, 1.83
1000-1500	1.13	0.75, 1.70	1.19	0.80, 1.78	1.45	0.84, 2.51
2000-3000	1.03	0.72, 1.47	1.27	0.90, 1.78	1.40	0.86, 2.26
3000-4000	1.04	0.70, 1.53	1.23	0.85, 1.77	1.15	0.67, 1.96
4000 and more	0.70	0.44, 1.11	1.08	0.71, 1.64	1.07	0.54, 2.10
Prefer Not to Answer	1.64*	1.05, 2.56	1.37	0.89, 2.12	1.51	0.81, 2.82
Occupation
Manual workers	Ref	Ref	Ref	Ref	Ref	Ref
Farmers	1.03	0.28, 3.70	1.47	0.43, 4.99	0.38	0.04, 4.01
Self-employed and entrepreneurs	0.59	0.32, 1.08	0.62	0.34, 1.11	0.50	0.22, 1.16
Senior executive professionals	0.50**	0.30, 0.83	0.80	0.50, 1.28	0.49*	0.25, 0.97
Middle executive professionals	0.82	0.53, 1.26	1.07	0.69, 1.66	0.66	0.37, 1.17
Employees	0.77	0.51, 1.18	1.05	0.69, 1.59	0.82	0.48, 1.39
Retirees	0.45**	0.25, 0.80	0.60	0.35, 1.05	0.20***	0.08, 0.50
Never worked and others	0.84	0.52, 1.36	1.11	0.68, 1.80	0.45*	0.23, 0.88
Education
High school	Ref	Ref	Ref	Ref	Ref	Ref
No diploma	0.38***	0.25, 0.59	0.30***	0.20, 0.47	0.35**	0.18, 0.67
Vocational secondary	0.72*	0.53, 0.99	0.69*	0.51, 0.94	0.67	0.43, 1.03
High school+2	1.13	0.81, 1.59	1.17	0.85, 1.60	0.90	0.56, 1.44
High school+3	1.76*	1.10, 2.82	2.08**	1.34, 3.22	1.71	0.91, 3.23
High school +4 or more years	1.19	0.74, 1.90	1.77**	1.17, 2.68	1.23	0.64, 2.37
Covid-19 worry
0 to 3	Ref	Ref	Ref	Ref	Ref	Ref
4-5-6	2.15***	1.47, 3.14	1.56*	1.06, 2.30	2.54***	1.61, 4.02
7-8	0.64**	0.48, 0.84	1.19	0.91, 1.54	0.62*	0.41, 0.93
9-10	0.52***	0.36, 0.75	1.26	0.91, 1.76	0.39**	0.22, 0.71
Don't know	0.98	0.53, 1.81	0.76	0.39, 1.48	0.52	0.20, 1.31
Covid-19 vaccine hesitancy
Q1 (low)	Ref	Ref	Ref	Ref	Ref	Ref
Q2	0.82	0.53, 1.27	0.57**	0.40, 0.81	1.24	0.35, 4.45
Q3	0.86	0.57, 1.29	0.35***	0.25, 0.49	1.19	0.37, 3.90
Q4	1.04	0.70, 1.56	0.15***	0.11, 0.22	4.80**	1.65, 14.0
Q5 (high)	2.70***	1.68, 4.32	0.12***	0.07, 0.19	39.8***	13.4, 118
Party identification
Center	Ref	Ref	Ref	Ref	Ref	Ref
Far left	0.52**	0.34, 0.79	0.38***	0.26, 0.54	0.41*	0.21, 0.81
Left	0.97	0.55, 1.72	0.67	0.41, 1.09	0.41	0.14, 1.22
Green party	1.47	0.79, 2.73	1.13	0.65, 1.96	0.78	0.29, 2.08
Right	1.13	0.63, 2.05	0.80	0.48, 1.34	0.92	0.36, 2.35
Far right	1.01	0.66, 1.54	0.60**	0.42, 0.88	0.82	0.43, 1.59
No partisan proximity	1.84**	1.19, 2.86	0.84	0.56, 1.24	0.91	0.46, 1.82
Other	0.59	0.31, 1.15	0.37**	0.20, 0.68	0.44	0.15, 1.25
Political trust
Q1 (low)	Ref	Ref	Ref	Ref	Ref	Ref
Q2	0.88	0.61, 1.26	0.96	0.66, 1.38	0.72	0.47, 1.11
Q3	0.84	0.59, 1.21	0.97	0.68, 1.39	0.55*	0.34, 0.88
Q4	0.64*	0.43, 0.94	0.79	0.54, 1.15	0.32***	0.17, 0.58
Q5 (high)	0.36***	0.25, 0.53	0.45***	0.31, 0.65	0.20***	0.10, 0.39
Political sophistication
Q1 (low)	Ref	Ref	Ref	Ref	Ref	Ref
Q2	0.89	0.63, 1.25	1.09	0.77, 1.54	1.00	0.63, 1.58
Q3	0.52***	0.37, 0.75	0.85	0.60, 1.21	0.60*	0.37, 0.98
Q4	0.47***	0.31, 0.69	1.28	0.88, 1.86	0.52*	0.30, 0.90
Q5 (high)	0.55**	0.36, 0.83	1.08	0.73, 1.60	0.67	0.38, 1.18
RRR = Relative Risk Ratios
*p<0.05; **p<0.01; ***p<0.001

## Sheet: Supptable 4
Supplementary table 4: Factors associated with being an ally, multinomial regression
	Ref: allies
	RRR	95% IC	RRR	95% IC	RRR	95% IC
	versatiles		non-contributors		opponents
Age
18-24	Ref	Ref	Ref	Ref	Ref	Ref
25-34	1.05	0.69, 1.61	1.33	0.88, 2.00	1.11	0.63, 1.98
35-49	0.74	0.50, 1.11	1.39	0.96, 2.03	0.67	0.39, 1.16
50-64	0.32***	0.21, 0.50	1.11	0.76, 1.62	0.45**	0.26, 0.81
65-74	0.21***	0.11, 0.41	1.19	0.67, 2.12	1.44	0.54, 3.84
75 and over	0.17***	0.09, 0.35	1.60	0.88, 2.89	1.75	0.60, 5.10
Gender
Male	Ref	Ref	Ref	Ref	Ref	Ref
Non-male	0.71**	0.56, 0.88	0.73**	0.60, 0.89	0.89	0.65, 1.21
Monthly income
1500-2000	Ref	Ref	Ref	Ref	Ref	Ref
Less than 1000	0.83	0.52, 1.32	0.92	0.61, 1.37	0.79	0.42, 1.46
1000-1500	0.84	0.56, 1.24	0.95	0.67, 1.33	1.22	0.73, 2.02
2000-3000	0.79	0.56, 1.11	0.81	0.60, 1.08	1.10	0.71, 1.72
3000-4000	0.81	0.56, 1.18	0.85	0.62, 1.15	0.93	0.57, 1.53
4000 and more	0.93	0.61, 1.41	0.65*	0.44, 0.94	0.99	0.53, 1.85
Prefer Not to Answer	0.73	0.47, 1.12	1.19	0.85, 1.68	1.10	0.62, 1.94
Occupation
Manual workers	Ref	Ref	Ref	Ref	Ref	Ref
Farmers	0.68	0.20, 2.31	0.70	0.25, 1.94	0.25	0.03, 2.46
Self-employed and entrepreneurs	1.62	0.90, 2.92	0.96	0.55, 1.67	0.82	0.36, 1.84
Senior executive professionals	1.25	0.78, 2.02	0.63*	0.41, 0.96	0.61	0.32, 1.16
Middle executive professionals	0.93	0.60, 1.44	0.76	0.53, 1.09	0.61	0.36, 1.04
Employees	0.96	0.63, 1.46	0.74	0.52, 1.06	0.78	0.48, 1.28
Retirees	1.65	0.95, 2.87	0.74	0.46, 1.19	0.33*	0.14, 0.78
Never worked and others	0.90	0.55, 1.46	0.75	0.50, 1.14	0.41**	0.21, 0.77
Education
High school	Ref	Ref	Ref	Ref	Ref	Ref
No diploma	3.30***	2.12, 5.11	1.26	0.83, 1.91	1.15	0.60, 2.20
Vocational secondary	1.45*	1.07, 1.95	1.04	0.81, 1.35	0.97	0.65, 1.44
High school+2	0.85	0.62, 1.17	0.97	0.75, 1.25	0.77	0.50, 1.18
High school+3	0.48**	0.31, 0.74	0.85	0.61, 1.18	0.82	0.48, 1.43
High school +4 or more years	0.56**	0.37, 0.85	0.67*	0.47, 0.96	0.69	0.38, 1.26
Covid-19 worry
0 to 3	Ref	Ref	Ref	Ref	Ref	Ref
4-5-6	0.64*	0.43, 0.95	1.38*	1.05, 1.82	1.63*	1.11, 2.41
7-8	0.84	0.65, 1.09	0.54***	0.43, 0.67	0.52***	0.35, 0.76
9-10	0.79	0.57, 1.10	0.41***	0.31, 0.55	0.31***	0.18, 0.54
Don't know	1.32	0.67, 2.57	1.29	0.76, 2.22	0.68	0.28, 1.69
Covid-19 vaccine hesitancy
Q1 (low)	Ref	Ref	Ref	Ref	Ref	Ref
Q2	1.76**	1.23, 2.53	1.44*	1.06, 1.96	2.23	0.64, 7.75
Q3	2.86***	2.02, 4.05	2.45***	1.83, 3.29	3.49*	1.10, 11.1
Q4	6.52***	4.57, 9.30	6.79***	5.05, 9.13	31.9***	11.2, 90.5
Q5 (high)	8.42***	5.21, 13.6	22.7***	15.6, 33.1	342***	119, 983
Party identification
Center	Ref	Ref	Ref	Ref	Ref	Ref
Far left	2.65***	1.84, 3.82	1.37	0.96, 1.95	1.08	0.56, 2.06
Left	1.50	0.92, 2.44	1.46	0.94, 2.25	0.62	0.22, 1.72
Green party	0.89	0.51, 1.55	1.31	0.85, 2.02	0.69	0.28, 1.68
Right	1.24	0.74, 2.07	1.41	0.92, 2.15	1.14	0.49, 2.68
Far right	1.65**	1.14, 2.40	1.67**	1.21, 2.31	1.36	0.74, 2.49
No partisan proximity	1.19	0.80, 1.78	2.21***	1.60, 3.04	1.09	0.58, 2.05
Other	2.72**	1.47, 5.05	1.62	0.89, 2.94	1.20	0.43, 3.32
Political trust
Q1 (low)	Ref	Ref	Ref	Ref	Ref	Ref
Q2	1.04	0.72, 1.51	0.92	0.69, 1.21	0.75	0.51, 1.09
Q3	1.03	0.72, 1.47	0.86	0.66, 1.14	0.56**	0.36, 0.87
Q4	1.27	0.87, 1.85	0.81	0.60, 1.10	0.40**	0.23, 0.70
Q5 (high)	2.21***	1.54, 3.19	0.80	0.58, 1.11	0.44*	0.23, 0.84
Political sophistication
Q1 (low)	Ref	Ref	Ref	Ref	Ref	Ref
Q2	0.92	0.65, 1.31	0.82	0.62, 1.07	0.92	0.60, 1.40
Q3	1.17	0.83, 1.66	0.61**	0.46, 0.82	0.71	0.45, 1.12
Q4	0.78	0.54, 1.14	0.36***	0.27, 0.50	0.40***	0.24, 0.67
Q5 (high)	0.93	0.62, 1.37	0.51***	0.37, 0.71	0.63	0.37, 1.05
RRR = Relative Risk Ratios
*p<0.05; **p<0.01; ***p<0.001

## Sheet: Suptable 5 Type 2 analysis
Supplementary table 5: type 2 analysis of the multinomial logistic regression (ref: non-contributors)
Variables	LR Chisq Df Pr(>Chisq)
Gender	15.18 3 0.001668 **
Age	95.08 15 1.107e-13 ***
Occupation	32.20 21 0.055913
Education	63.76 15 5.633e-08 ***
Income	21.54 18 0.253240
Party identification	92.01 21 7.258e-11 ***
Political sophistication	57.65 12 6.023e-08 ***
Covid-19 vaccine hesitancy	865.55 12 < 2.2e-16 ***
Political trust	59.03 12 3.385e-08 ***
Covid-19 worry level	130.04 12 < 2.2e-16 ***
Signif. codes: 0 ‘***’ 0.001 ‘**’ 0.01 ‘*’ 0.05

## Sheet: Supptable 6 GVIF
Supplementary table 6: Generalized Variance Inflation Factors (GVIF) for all independent variables in the multivariate model
Variable	GVIF	Df	GVIF^(1/(2*Df))
Gender	2.98729	1	1.72838
Age	163.944	5	1.66521
Social Class	444.471	7	1.54572
Formal education	19.2895	5	1.34441
Monthly income	46.697	6	1.37755
Party identification	52.7498	7	1.32744
Political sophistication	23.5454	4	1.48419
Covid-19 vaccine hesitancy	31.6905	4	1.54034
Political trust	24.1346	4	1.48878
Worry level	11.0254	4	1.34989
